# Supplementary material for: Nobiletin fortifies mitochondrial respiration in skeletal muscle to promote healthy aging against metabolic challenge
Source: Nat Commun. 2019 Aug 28;10:3923. doi: 10.1038/s41467-019-11926-y (PMC6713763; doi:10.1038/s41467-019-11926-y)
Supplement: Supplementary file 3 — Source Data [file 41467_2019_11926_MOESM3_ESM.xlsx]

## Sheet: Fig. 1a
	Time after glucose challenge		0	15	30	60	120		AUC
	Mean	Y.RC	90.25	354.5	327.625	186.625	123.125		25457.8
		A.RC	98.5	343.625	336.125	291.75	228.875		32997.5
		A.RC.NOB	89.1429	290.286	309.143	201.429	140.429		25255.7
	SEM	Y.RC	1.54689	8.28941	8.03197	12.9735	5.56119		1009.13
		A.RC	5.60895	14.5209	14.4128	11.3049	9.84231		976.444
		A.RC.NOB	4.21126	12.8187	17.8051	12.4496	6.32778		984.782

## Sheet: Fig. 1b
		Upper panel					Lower panel
		Y.RC	A.RC	A.RC.NOB
		37.4	35.2	37.2					0h	1h	2h	3h	4h
		37.6	35.7	36.9			Mean	Y.RC	36.53	37.41	36.62	36.23	35.88
		37.7	36.2	36.8				A.RC	35.9	36.4714	35.9857	35.0429	34.1286
		37.4	36	36.3				A.RC.NOB	36.26	36.92	36.32	35.82	35.14
		38.2	35.8	36.7
		37.9	35.9	36.4			SEM	Y.RC	0.152789	0.1206	0.186667	0.22063	0.262382
		37.1	36	36.4				A.RC	0.0872872	0.193605	0.276396	0.421368	0.37967
		37.7	36.4	36.5				A.RC.NOB	0.242074	0.131909	0.222261	0.245764	0.224944
		36.6	36.7	36.4
		37.4	35.9	36
		Mean	Y.RC	37.5
			A.RC	35.98
			A.RC.NOB	36.56
		SEM	Y.RC	0.139044
			A.RC	0.128062
			A.RC.NOB	0.10873

## Sheet: Fig. 1c
	Left bottom pannel						right bottom pannel
		Y.RC	A.RC	A.RC.NOB			Y.RC	A.RC	A.RC.NOB
	1	215.979	110.464	72.3333			30167	14761.4	20622.1
	2	159.714	54.631	54.619			41102.9	5467.14	16040.9
	3	97.8214	14.4286	28.7024			20958	2572.64	16785.6
	4	76.3643	15.1071	8.19048			22928.4	14875.5	25143.1
	5	70.3143	5.78571	4.07143			30444.3	3538.57	21645.6
	6	55.8143	3.47619	2.9881			27077.6		19112
	7	41.5643	2.16667	3.2619			23199.5
	8	26.55	0.0119048	2.65476			23010.1
	9	22.85	0.0119048	2.90476			25036.9
	10	22.15	0.0119048	1.92857			31736.4
	11	17.5857	0.5	0.214286
	12	7.58571	0.22619	0.571429
	13	9.16429	0.0357143	0.27381			Mean	Y.RC	27566.1
	14	4.84286	0.0119048	0.0595238				A.RC	8243.04
	15	6.82143	0.0714286	0.5				A.RC.NOB	19891.6
	16	8.05	0.0595238	0.607143
	17	7.71429	0.619048	3.02381			SEM	Y.RC	1907.06
	18	7.67857	1.40476	5.29762				A.RC	2724.6
	19	11.95	4	0.190476				A.RC.NOB	1369.57
	20	13.4429	0.869048	0.666667
	21	10.9429	0.654762	0.178571
	22	5	1.61905	3.22619
	23	5.27857	0.630952	0.107143
	24	5.87857	0.107143	0.27381
	25	7.78571	1.02381	0.0714286
	26	9.95714	0.0714286	0.547619
	27	6.92857	0.0238095	0.595238
	28	2.95714	0.0833333	0
	29	0.314286	0.047619	2.2381
	30	0.835714	0.5	1.70238
	31	3.36429	0	0.0119048
	32	6.29286	0.0238095	0.047619
	33	3.02857	0.130952	0.0119048
	34	0.714286	0.0595238	0
	35	2.13571	0.738095	0.559524
	36	3.25	2.25	1.19048
	37	3.02143	0.0714286	0.321429
	38	5.51429	0.0833333	0.0952381
	39	3.95	0.142857	0.0952381
	40	2.93571	0.27381	0.0238095
	41	1.15714	0.25	0.0714286
	42	1.20714	0.72619	2.22619
	43	2.92857	0.333333	1.15476
	44	7	0.511905	0.166667
	45	5.48571	0.607143	0.357143
	46	2.9	1.35714	0.309524
	47	1.95	0.238095	1.5
	48	4.00714	0.22619	1.39286
	49	9.43571	0.619048	0.309524
	50	17.0929	1.2381	1.13095
	51	9.96429	0.440476	2.58333
	52	10.5071	2.41667	3.71429
	53	9.85	1.53571	2.0119
	54	10.3357	0.595238	4.69048
	55	11.6214	0.77381	6.07143
	56	4.85	2.39286	2.16667
	57	4.78571	2.07143	4.70238
	58	9.93571	3.11905	1.7619
	59	13.6	1.75	3.11905
	60	6.38571	0.0714286	2.32143
	61	5.40714	4.38095	3.7381
	62	2.07857	1.29762	4.60714
	63	4.72857	1.17857	2.20238
	64	7.24286	1.77381	0.535714
	65	6.23571	1.47619	0.488095
	66	13.1	4.60714	2.70238
	67	14.9786	1.0119	5.55952
	68	8.60714	1.90476	5.80952
	69	17.0286	3.80952	14.1071
	70	24.4071	4.41667	14.2381
	71	21.5214	3.10714	24.5
	72	20.9143	2.67857	21.631
	73	71.8143	24.4643	104.357
	74	158.286	34.3333	202.012
	75	256.707	61.5357	270.393
	76	351.379	110.81	295.821
	77	432.507	154.405	370.083
	78	511.457	199.321	402.893
	79	544.75	192.44	398.857
	80	550.321	195.036	402.869
	81	525.679	173.119	369.214
	82	529.35	177.524	429.702
	83	528.5	206.976	388.19
	84	547.593	164.107	387.381
	85	569.386	174.19	395.726
	86	534.314	196.929	359.619
	87	547.771	177.833	361.107
	88	518.593	190.643	403.357
	89	516.921	166.238	369.095
	90	553.857	186.476	398.75
	91	487.943	163.595	385.202
	92	521.729	163.012	337.179
	93	527.436	181.833	363.19
	94	508.521	170.19	349.012
	95	515.921	169.655	316.19
	96	475.6	154.583	367.524
	97	497.636	159.31	373.488
	98	511.371	161.298	303.512
	99	483.293	164.202	330.119
	100	486.893	160.143	349.071
	101	495.664	163.095	294.429
	102	447.693	161.369	329.69
	103	414.629	139.821	287.952
	104	444.379	148.833	289.048
	105	449.414	159.071	314.405
	106	424.05	131.667	303.631
	107	391.057	95.6429	272.071
	108	375.986	134	290.369
	109	369.107	122.321	249.44
	110	362.229	104.929	260.048
	111	331.979	108.583	245.786
	112	344.664	99.2381	231.333
	113	323.479	99.2024	270.94
	114	288.657	100.06	246.667
	115	273.6	110.548	212.583
	116	254.643	84.7143	216.857
	117	263.55	92.5357	172.583
	118	246.157	95.6429	193.155
	119	211.943	78.4524	186.69
	120	207.964	76.7381	144.571
	121	208.8	60.25	152.726
	122	198.829	51.5357	142.25
	123	193.75	77.2619	137.988
	124	215.914	59.6548	145.107
	125	184.521	75.2262	169.5
	126	173.979	75.3333	172.571
	127	191.821	77.5595	226.06
	128	186.779	75.4643	198.095
	129	177.107	98.25	180.202
	130	189.714	101.798	202.298
	131	211.207	115.988	174.714
	132	245.586	128.381	178.083
	133	271.157	128.226	225.679
	134	286.186	121.81	195.833
	135	303.871	150.024	212.024
	136	277.529	169.119	198.06
	137	322.229	149.798	204.381
	138	330.829	164.393	174.464
	139	308.986	159.798	169.44
	140	278.857	145.679	178.75
	141	275.114	102.095	151.143
	142	261.414	124.881	131.94
	143	227.886	94.6905	108.94
	144	219.671	81.131	99.5357

## Sheet: Fig. 1d
			day	night	total
	Mean	Y.RC	693.557	236.067	431.992
		A.RC	543.214	225.357	336.766
		A.RC.NOB	718.526	253.746	425.782
	SEM	Y.RC	41.335	6.95418	17.3172
		A.RC	58.0323	11.9801	24.1011
		A.RC.NOB	50.9216	18.1252	20.5476

## Sheet: Fig. 1e
	% of survival
	Days	450	460	470	480	490	500	510	520	530	540	550	560	570	580	590	600	610	620	630	640	650	660	670	680	690	700	710	720	730	740	750	760	770	780	790	800	810	820	830	840	850	860	870	880	890	900	910	920
	RC	100	100	100	100	100	100	100	100	100	100	100	100	100	100	100	100	100	100	100	100	95	95	95	90	90	90	85	85	85	85	85	80	80	75	70	70	65	60	60	55	55	55	55	50	50	45	35	35
	RC.NOB	100	100	100	100	100	100	100	100	100	100	100	100	100	100	100	100	100	100	100	100	100	100	100	100	100	100	100	94.7368	94.7368	94.7368	89.4737	89.4737	84.2105	84.2105	84.2105	84.2105	84.2105	84.2105	84.2105	84.2105	78.9474	78.9474	68.4211	63.1579	63.1579	63.1579	57.8947	52.6316
[truncated: 17 more columns]

## Sheet: Fig. 2a
		Body weight (g)
		RD	HF	HF.NOB		Mean	RD	34.269
		34.73	55.91	51.67			HF	59.4547
		35.82	59.52	57.24			HF.NOB	53.171
		32.55	55.93	54.34
		33.63	66.11	50.2		SEM	RD	0.541314
		28.23	61.47	63.5			HF	1.29417
		34.41	65.81	43.45			HF.NOB	1.13216
		34.42	52.23	55.27
		32.22	67.45	53.51
		35.28	57.47	57.88
		34.59	63.08	58.29
		36.89	66.87	47.59
		34.62	60.6	48.29
		33.47	55.04	53.97
		35.7	54.49	51.71
		30.01	61.04	55.17
		36.83	58.49	57.6
		36.77	49.22	51.59
		37.96		58.49
		35.68		44.44
		31.57		49.22

## Sheet: Fig. 2b
		RD	HF	HF.NOB		Total visceral fat weight (mg)
		1129.3	7015.6	5766.6		Mean	RD	963.935
		399.8	9416.7	7742.8			HF	8187.89
		354.7	8217.2	6869.8			HF.NOB	6541.33
		1026.4	11026.1	5389.6
		475.1	7940.5	9760.4		SEM	RD	103.797
		1234.8	10255.7	5120.5			HF	328.338
		841.8	5790.3	6737.1			HF.NOB	324.959
		1656.4	9189.8	5318.6
		633.4	7534.6	7880.1
		655.2	8417.2	7083.3
		1359.1	9530.6	4372.2
		891.9	6956.2	6178.7
		333.5	7073	6197.5
		915.4	7601.6	6696.7
		715.5	8084	7603.7
		1342.1	8327.2	7458.6
		1898.5	6817.8	5026.4
		1646.3
		1234.5
		535

## Sheet: Fig. 2c
	Time after glucose challenge		0	15	30	60	120		AUC
	Mean	RD	97.8333	276.167	235.667	175.833	112.667		21471.3
		HF	134	376.6	330.8	272	193.8		32151
		HF.NOB	126	302.143	288.143	253.143	166.857		28357.5
	SEM	RD	6.25788	11.8277	11.52	11.3149	5.48128		773.682
		HF	5.26308	4.79166	5.59821	19.7155	8.74871		938.509
		HF.NOB	6.07885	13.4473	12.3509	10.844	10.084		1052.57

## Sheet: Fig. 2d
	Free glycerol (mg/mL)		ZT6	ZT18
	Mean	RD	6.57148	4.65372
		HF	12.3359	13.6144
		HF.NOB	7.75167	7.59906
	SEM	RD	0.247354	0.408981
		HF	1.02217	0.788416
		HF.NOB	0.661234	0.349854
	Triglyceride (mg/mL)		ZT6	ZT18
	Mean	RD	12.9079	11.0315
		HF	20.0109	20.5955
		HF.NOB	11.6754	9.10318
	SEM	RD	1.41083	1.34334
		HF	2.00062	3.6031
		HF.NOB	0.725096	0.501835
	FFA (mM)		ZT6	ZT18
	Mean	RD	0.59856	0.356637
		HF	0.573161	0.629019
		HF.NOB	0.491903	0.402764
	SEM	RD	0.0612397	0.0211456
		HF	0.0374122	0.0636535
		HF.NOB	0.0374921	0.0159655

## Sheet: Fig. 2e
	Heat (kcal/hr/kg)
			Day	Night	Total
	Mean	RD	11.9334	14.4884	13.2109
		HF	12.0754	13.3829	12.7291
		HF.NOB	13.1095	15.13	14.1197
	SEM	RD	0.282055	0.166416	0.207201
		HF	0.447702	0.424748	0.433225
		HF.NOB	0.438349	0.608428	0.513098
	VO2 (ml/kg/hr)
			Day	Night	Total
	Mean	RD	2431.86	2924.17	2678.01
		HF	2551.43	2830.39	2690.91
		HF.NOB	2828.87	3265.91	3047.39
	SEM	RD	52.2786	34.7077	40.4377
		HF	91.5673	87.5602	89.1474
		HF.NOB	104.762	136.645	118.57

[truncated: 58 more sheets: Fig. 2f, Fig. 2g, Fig. 2h, Fig. 2i, Fig. 2j, Fig. 3b, Fig. 3c, Fig. 3d, Fig. 3e, Fig. 3f, Fig. 3g, Fig. 4a, Fig. 4b, Fig, 4c, Fig. 5a, Fig. 5b, Fig. 5c, Fig. 5d, Fig. 5e, Fig. 5f …]
